# Supplementary material for: Titanium catalyzed [2σ + 2π] cycloaddition of bicyclo[1.1.0]-butanes with 1,3-dienes for efficient synthesis of stilbene bioisosteres
Source: Nat Commun. 2024 May 23;15:4374. doi: 10.1038/s41467-024-48494-9 (PMC11116475; doi:10.1038/s41467-024-48494-9)
Supplement: Supplementary file 3 — Source Data [file 41467_2024_48494_MOESM3_ESM.xlsx]

## Sheet: Sheet1
Cartesian Coordinates
Radical-syn (R = Ph)
0 2
C	-0.714725	1.29336	-0.291557
C	-2.05211	0.854305	-0.215069
H	-2.79877	1.60483	-0.504496
C	-2.54603	-0.350202	0.226492
H	-1.85763	-1.1029	0.62151
C	-3.99972	-0.690215	0.266997
H	-4.62357	0.133735	-0.109682
H	-4.21707	-1.58588	-0.339805
H	-4.3255	-0.926012	1.29431
C	0.514406	0.537356	-0.149564
C	0.612008	-0.855192	-0.363337
C	1.70243	1.22866	0.178887
C	1.82542	-1.51961	-0.218111
H	-0.265904	-1.41349	-0.689592
C	2.91116	0.561245	0.328947
H	1.65959	2.31067	0.328986
C	2.9794	-0.820657	0.138194
H	1.87374	-2.59617	-0.397549
H	3.81022	1.12192	0.594659
H	3.92937	-1.34686	0.252933
H	-0.57783	2.36583	-0.462549
Radical-trans (R = Ph)
0 2
C	0.787964	-0.740203	-7.8e-05
H	0.950285	-1.82356	-8.9e-05
C	1.9335	0.077381	-0.000103
H	1.79964	1.16545	-5.5e-05
C	3.21939	-0.39877	-0.000221
H	3.3691	-1.48536	-0.000323
C	-0.586169	-0.30394	-3.5e-05
C	-0.971249	1.05724	-7.8e-05
C	-1.61801	-1.27099	5.6e-05
C	-2.31109	1.42236	-3.3e-05
H	-0.209604	1.83912	-0.000156
C	-2.95683	-0.901283	0.000101
H	-1.3485	-2.33045	9.1e-05
C	-3.31382	0.448871	5.7e-05
H	-2.58035	2.48111	-7.2e-05
H	-3.73134	-1.67163	0.000171
H	-4.36578	0.741654	9e-05
C	4.44496	0.45306	0.000187
H	5.07557	0.246544	-0.881263
H	4.19679	1.52455	-0.00236
H	5.07234	0.250185	0.884855
TS-syn-trans (R = Ph)
0 2
C	-0.697368	-1.16281	0.219012
H	-0.703736	-2.25645	0.144561
C	-1.97553	-0.478366	0.491779
H	-2.23049	-0.303844	1.54949
C	-2.83729	-0.066086	-0.443796
H	-2.58165	-0.235316	-1.49746
C	0.553749	-0.503683	0.108989
C	0.672629	0.910571	0.202255
C	1.74708	-1.24877	-0.103727
C	1.90803	1.53076	0.091998
H	-0.229381	1.5067	0.35633
C	2.97579	-0.61802	-0.214169
H	1.6827	-2.3374	-0.179959
C	3.06784	0.775848	-0.116498
H	1.97454	2.61868	0.16728
H	3.87732	-1.21291	-0.37801
H	4.03764	1.27008	-0.203563
C	-4.14116	0.618514	-0.173127
H	-4.98321	0.04104	-0.587949
H	-4.31371	0.751097	0.904988
H	-4.17265	1.61056	-0.652007
Radical-syn (R = Cy)
0 2
C	0.926741	-1.08109	-0.632381
H	0.704545	-1.89495	-1.33131
C	2.25998	-0.722177	-0.457553
H	3.00219	-1.30285	-1.01933
C	2.74405	0.295481	0.350709
H	2.03454	0.900165	0.926274
C	4.19049	0.633654	0.499766
H	4.51934	0.542783	1.54954
H	4.82719	-0.022493	-0.1121
H	4.3933	1.67703	0.202122
C	-0.246818	-0.401147	0.007879
C	-0.678171	0.850238	-0.78555
C	-1.43738	-1.35561	0.178265
H	0.048081	-0.057673	1.01747
C	-1.88256	1.5429	-0.147803
H	-0.930516	0.54412	-1.81686
H	0.172974	1.54455	-0.866406
C	-2.64346	-0.663576	0.813291
H	-1.72196	-1.74562	-0.816629
H	-1.13259	-2.22721	0.779507
C	-3.05734	0.579711	0.025281
H	-2.184	2.41208	-0.753874
H	-1.58983	1.93872	0.841404
H	-3.48702	-1.36778	0.89043
H	-2.38824	-0.369046	1.84708
H	-3.8997	1.0864	0.522515
H	-3.42152	0.271473	-0.971265
Radical-trans (R = Cy)
0 2
C	-0.993781	3e-06	0.516546
H	-1.03414	6e-06	1.61399
C	-2.1868	-1e-06	-0.18988
H	-2.12126	-4e-06	-1.28691
C	-3.45593	-1e-06	0.373235
H	-3.53565	2e-06	1.46682
C	-4.72877	-1e-06	-0.405893
H	-5.34767	0.882959	-0.169141
H	-4.54167	-2e-05	-1.49004
H	-5.34769	-0.88294	-0.169111
C	0.368251	2e-06	-0.104771
C	1.16576	1.262	0.275522
C	1.16576	-1.262	0.275522
H	0.247934	2e-06	-1.20432
C	2.56901	1.26145	-0.331712
H	1.24297	1.31177	1.3773
H	0.608375	2.15859	-0.038723
C	2.56901	-1.26145	-0.331709
H	1.24297	-1.31176	1.3773
H	0.60837	-2.15859	-0.038721
C	3.34499	-2e-06	0.047679
H	3.11885	2.1615	-0.01365
H	2.48674	1.31903	-1.43194
H	3.11884	-2.16151	-0.013643
H	2.48674	-1.31904	-1.43194
H	4.3365	-3e-06	-0.432337
H	3.52481	-1e-06	1.13783
TS-syn-trans (R = Cy)
0 2
C	0.934083	-0.791188	-0.668654
H	0.875076	-1.61235	-1.39387
C	2.19321	-0.038037	-0.543718
H	2.33299	0.829023	-1.21232
C	3.17083	-0.314927	0.32681
H	3.0415	-1.17372	0.997925
C	4.44804	0.455034	0.465498
H	5.32202	-0.191746	0.284436
H	4.49226	1.29656	-0.241547
H	4.55904	0.857209	1.48571
C	-0.322363	-0.335292	0.00719
C	-0.793319	1.04618	-0.500452
C	-1.45533	-1.36108	-0.116781
H	-0.093426	-0.206127	1.08586
C	-2.06924	1.50637	0.205167
H	-0.975747	0.978683	-1.58834
H	0.009512	1.78731	-0.359835
C	-2.73308	-0.898797	0.583406
H	-1.66487	-1.52488	-1.18997
H	-1.12369	-2.33073	0.288162
C	-3.18684	0.470896	0.07733
H	-2.39627	2.47714	-0.200275
H	-1.84971	1.67268	1.27504
H	-3.53249	-1.64379	0.444206
H	-2.54799	-0.839743	1.67096
H	-4.08361	0.804251	0.623452
H	-3.48052	0.385242	-0.984372
IN1 ([Ti] = Salen-TiIV-Cl)
0 2
C	3.04666	2.30146	-0.118465
C	1.49842	1.02332	0.549583
C	2.18163	2.21205	1.17955
H	1.54496	3.07715	1.42815
H	2.80161	1.96177	2.05648
C	2.60125	0.84454	-0.458689
H	3.35464	0.111122	-0.127359
H	2.31405	0.602286	-1.49175
C	0.222189	0.602157	0.543337
C	-0.802884	1.04979	1.5206
C	-2.15307	1.05293	1.14919
C	-0.468697	1.43139	2.82818
C	-3.1421	1.44003	2.04719
H	-2.41788	0.767059	0.132428
C	-1.45914	1.81521	3.73091
H	0.573936	1.39975	3.15023
C	-2.79949	1.82223	3.34435
H	-4.18397	1.46662	1.71938
H	-1.18108	2.10593	4.74668
H	-3.57385	2.12916	4.0508
O	-0.219121	-0.221683	-0.411983
C	-1.34596	3.15779	-1.4491
H	-1.38776	2.3684	-2.20742
C	-0.067811	3.60682	-1.07813
H	0.026006	4.38527	-0.312024
C	1.08165	3.05642	-1.58627
H	0.968161	2.265	-2.33532
C	-2.60836	3.54127	-0.870475
C	-2.73856	4.50671	0.152347
C	-3.78074	2.8755	-1.29405
C	-3.97496	4.78136	0.722002
H	-1.85651	5.03668	0.516198
C	-5.01488	3.15197	-0.720603
H	-3.70421	2.11175	-2.0721
C	-5.12189	4.10745	0.292995
H	-4.04751	5.52763	1.51651
H	-5.90025	2.61252	-1.06551
H	-6.09112	4.32646	0.746294
C	2.47393	3.3444	-1.12312
H	3.1509	3.36573	-1.99353
H	2.53096	4.33845	-0.648754
C	4.52537	2.54586	0.066213
C	4.97817	3.51804	0.965439
C	5.47123	1.8433	-0.688399
C	6.33911	3.78012	1.11103
H	4.25273	4.07686	1.5635
C	6.83356	2.10259	-0.545507
H	5.13845	1.07739	-1.39414
C	7.27268	3.07184	0.355117
H	6.67315	4.54075	1.82056
H	7.55712	1.5404	-1.14041
H	8.33998	3.27347	0.469652
C	0.238974	-3.01332	3.23349
C	-0.811994	-2.87575	4.33387
C	-2.14884	-3.46153	3.89364
C	-2.64164	-2.80485	2.60551
C	-1.60505	-2.92178	1.4902
C	-0.242433	-2.36212	1.94017
H	-2.90407	-3.33719	4.68421
H	-0.943698	-1.80685	4.5763
H	-0.456587	-3.3679	5.25171
H	0.457647	-4.08039	3.05035
H	1.17433	-2.5402	3.56883
H	-2.8512	-1.73551	2.79006
H	-3.58665	-3.27771	2.29759
H	-1.45144	-3.98414	1.22928
H	-0.39879	-1.28894	2.1425
H	-2.03809	-4.54772	3.73143
C	-2.76236	-1.07993	-2.39098
C	-3.29591	-0.476174	-3.54659
C	-4.6114	-0.040891	-3.57217
C	-5.44086	-0.188155	-2.45139
C	-4.92769	-0.781124	-1.31049
C	-3.59574	-1.23293	-1.25282
H	-2.6426	-0.372168	-4.41395
H	-5.00359	0.423801	-4.4798
H	-6.47595	0.155404	-2.47942
H	-5.5628	-0.905549	-0.428917
C	4.23125	-3.10425	0.246854
C	5.26093	-3.09077	-0.677455
C	4.98722	-2.68921	-1.99286
C	3.70997	-2.30789	-2.36954
C	2.65559	-2.31614	-1.43682
C	2.92111	-2.72622	-0.10511
H	4.43059	-3.41027	1.27774
H	6.26973	-3.38692	-0.386819
H	5.79043	-2.67496	-2.73351
H	3.48475	-1.99063	-3.38864
O	-1.52078	-1.49587	-2.38732
O	1.46652	-1.90676	-1.80038
Ti	-0.25367	-1.92759	-1.10369
C	-3.14065	-1.87434	-0.02977
C	1.91084	-2.71315	0.937435
N	-1.94783	-2.25824	0.231765
N	0.668989	-2.42867	0.799805
H	-3.92959	-2.019	0.720426
H	2.29395	-2.96601	1.93542
Cl	-0.367708	-4.253	-1.36695
TS-[4+2] ([Ti] = Salen-TiIV-Cl)
0 2
C	-2.91541	2.15148	-0.522032
C	-0.794064	1.73512	-0.440954
C	-1.62398	2.8267	-1.09441
H	-1.4463	3.87056	-0.789617
H	-1.57232	2.78889	-2.1953
C	-2.02491	0.933727	-0.12074
H	-2.12844	0.078591	-0.806841
H	-2.13287	0.546777	0.899392
C	0.479258	1.16451	-0.712146
C	1.53909	1.88011	-1.47141
C	1.48002	3.24992	-1.75859
C	2.67817	1.1571	-1.85213
C	2.54468	3.88146	-2.39612
H	0.621787	3.84336	-1.44841
C	3.73786	1.78531	-2.49325
H	2.72802	0.095722	-1.6154
C	3.6753	3.15351	-2.76273
H	2.49538	4.95407	-2.59445
H	4.62068	1.20423	-2.76833
H	4.51109	3.65439	-3.25658
O	0.750958	0.02718	-0.253092
C	-0.108298	2.57666	1.72232
H	-0.148721	1.54602	2.09415
C	-1.31316	3.32533	1.7068
H	-1.29177	4.29391	1.19526
C	-2.52801	2.71561	1.83618
H	-2.6015	1.80616	2.44118
C	1.22392	3.15346	1.56461
C	1.4273	4.53133	1.36314
C	2.34582	2.30316	1.56483
C	2.70273	5.03801	1.14528
H	0.579826	5.21921	1.38304
C	3.61806	2.81284	1.32716
H	2.21535	1.22855	1.71782
C	3.80123	4.17808	1.11247
H	2.84174	6.1105	0.992706
H	4.47093	2.13327	1.29483
H	4.80145	4.57343	0.923418
C	-3.52257	2.89298	0.735474
H	-4.49741	2.4455	0.976586
H	-3.68615	3.94993	0.465744
C	-4.02121	1.8674	-1.50869
C	-4.35461	2.78455	-2.51026
C	-4.77629	0.692849	-1.39975
C	-5.40659	2.53065	-3.38975
H	-3.78229	3.71104	-2.60752
C	-5.82805	0.435936	-2.27634
H	-4.53796	-0.028391	-0.612439
C	-6.14533	1.35421	-3.27718
H	-5.64936	3.25669	-4.16894
H	-6.40467	-0.486673	-2.17765
H	-6.96772	1.15335	-3.96704
C	0.545718	-4.28793	-2.5333
C	-0.668585	-5.08232	-3.00985
C	-1.91855	-4.20954	-3.03627
C	-2.19313	-3.61545	-1.6569
C	-0.995198	-2.82203	-1.14017
C	0.306019	-3.65126	-1.16533
H	-2.79102	-4.79059	-3.37132
H	-0.83451	-5.93846	-2.3334
H	-0.468285	-5.50397	-4.00647
H	0.773873	-3.49474	-3.26794
H	1.42243	-4.95191	-2.49186
H	-2.42058	-4.43251	-0.949953
H	-3.08179	-2.96609	-1.70096
H	-0.828863	-1.95911	-1.81402
H	0.187342	-4.44335	-0.402568
H	-1.78339	-3.39473	-3.76882
C	-1.51308	-0.909668	2.82841
C	-1.87874	-0.324559	4.06346
C	-3.12496	-0.552701	4.61815
C	-4.06913	-1.3644	3.96724
C	-3.73221	-1.9388	2.75624
C	-2.46728	-1.73506	2.16651
H	-1.13844	0.301481	4.56482
H	-3.37554	-0.094377	5.57809
H	-5.04998	-1.53946	4.41154
H	-4.45745	-2.57032	2.23421
C	4.86892	-2.06797	-1.50808
C	6.01117	-1.38729	-1.1331
C	6.01266	-0.688194	0.087671
C	4.89225	-0.66322	0.894706
C	3.69685	-1.31854	0.508085
C	3.70064	-2.04853	-0.716049
H	4.85684	-2.63522	-2.44375
H	6.90254	-1.40759	-1.76193
H	6.91586	-0.162653	0.408274
H	4.88972	-0.140372	1.85286
O	-0.358348	-0.637174	2.29607
O	2.64317	-1.24041	1.25509
Ti	0.770373	-1.60044	1.05259
C	-2.22119	-2.31425	0.862489
C	2.5506	-2.79779	-1.17626
N	-1.11963	-2.26478	0.202162
N	1.37235	-2.78769	-0.660383
H	-3.09727	-2.80803	0.418466
H	2.75066	-3.42961	-2.05324
Cl	0.73078	-3.5413	2.38658
TS-[2+2] ([Ti] = Salen-TiIV-Cl)
0 2
C	3.16075	2.27931	-0.177898
C	1.3805	1.31431	0.285937
C	2.2057	2.33457	1.04855
H	1.75002	3.3016	1.31214
H	2.6873	1.89758	1.93932
C	2.63577	0.840072	-0.423496
H	3.1832	0.104719	0.18902
H	2.56622	0.468034	-1.45431
C	0.13883	0.720081	0.485374
C	-0.859259	1.19539	1.45248
C	-0.506883	1.82918	2.65863
C	-2.22688	0.990549	1.19211
C	-1.48655	2.24351	3.55818
H	0.543055	1.977	2.91086
C	-3.20164	1.41083	2.08627
H	-2.51369	0.538418	0.244697
C	-2.83804	2.03906	3.27935
H	-1.18887	2.73005	4.49003
H	-4.25602	1.27558	1.83385
H	-3.60328	2.37613	3.98163
O	-0.264288	-0.189573	-0.385375
C	-1.35842	2.94697	-1.35316
H	-1.41348	2.0298	-1.95151
C	-0.109718	3.42096	-1.06785
H	0.013133	4.33884	-0.481043
C	1.05107	2.65333	-1.36038
H	0.890521	1.83578	-2.07064
C	-2.64142	3.44035	-0.869015
C	-2.76825	4.49036	0.058322
C	-3.81237	2.77122	-1.26872
C	-4.01275	4.85064	0.562243
H	-1.87793	5.01455	0.411316
C	-5.0573	3.13017	-0.762625
H	-3.7343	1.93957	-1.9737
C	-5.16509	4.1726	0.157959
H	-4.08551	5.66341	1.28866
H	-5.94729	2.58536	-1.08699
H	-6.13992	4.45533	0.561503
C	2.46884	3.15722	-1.24555
H	3.00264	3.071	-2.20576
H	2.50235	4.21592	-0.942071
C	4.63032	2.52852	-0.008529
C	5.08276	3.65695	0.685812
C	5.57567	1.65826	-0.561752
C	6.44536	3.911	0.824062
H	4.35487	4.34371	1.12709
C	6.94044	1.91098	-0.426463
H	5.24018	0.767947	-1.10051
C	7.37968	3.03769	0.266498
H	6.78122	4.79472	1.37154
H	7.66516	1.21984	-0.863003
H	8.44854	3.2345	0.37505
C	-2.66411	-2.80459	2.62981
C	-2.1689	-3.39754	3.94755
C	-0.867358	-2.74023	4.39288
C	0.20905	-2.87422	3.31728
C	-0.269254	-2.28494	1.99387
C	-1.60294	-2.90728	1.53602
H	-0.510627	-3.18525	5.33392
H	-2.0082	-4.48257	3.82383
H	-2.94459	-3.28086	4.71924
H	-2.92406	-1.74075	2.77673
H	-3.58102	-3.32872	2.32004
H	0.465758	-3.93922	3.17593
H	1.12271	-2.35855	3.65058
H	-0.46294	-1.20924	2.15056
H	-1.403	-3.9686	1.30327
H	-1.04731	-1.67017	4.59537
C	2.67009	-2.30832	-1.34073
C	3.73315	-2.32346	-2.26321
C	4.99666	-2.73967	-1.87655
C	5.24799	-3.1519	-0.559999
C	4.21067	-3.13881	0.355727
C	2.91415	-2.72563	-0.006914
H	3.52559	-1.99873	-3.28377
H	5.80619	-2.74529	-2.6104
H	6.2457	-3.47672	-0.261763
H	4.39304	-3.45155	1.38778
C	-4.95029	-0.928752	-1.3496
C	-5.45682	-0.336003	-2.49296
C	-4.60912	-0.15249	-3.59544
C	-3.28356	-0.552269	-3.54953
C	-2.75483	-1.15383	-2.38972
C	-3.60621	-1.34171	-1.2695
H	-5.5988	-1.0806	-0.482139
H	-6.49975	-0.019155	-2.5374
H	-4.99574	0.314025	-4.50449
H	-2.6165	-0.418352	-4.40217
O	1.49517	-1.86606	-1.71408
O	-1.50308	-1.53199	-2.36394
Ti	-0.24074	-1.91707	-1.05385
C	1.89597	-2.68074	1.02729
C	-3.15201	-1.96449	-0.037771
N	0.662998	-2.36785	0.871771
N	-1.94718	-2.28316	0.257584
H	2.26333	-2.93163	2.0319
H	-3.9507	-2.14286	0.694733
Cl	-0.290875	-4.24672	-1.29832
IN2-[4+2] ([Ti] = Salen-TiIV-Cl)
0 2
C	2.57495	-2.38842	-0.615095
C	0.457872	-1.96889	-0.056082
C	1.18344	-2.96825	-1.02116
H	1.01461	-4.04737	-0.899254
H	0.964928	-2.70833	-2.06739
C	1.784	-1.15792	-0.078668
H	1.72864	-0.376857	-0.849114
H	2.10681	-0.687023	0.852155
C	-0.7038	-1.15309	-0.580924
C	-1.75229	-1.71452	-1.47281
C	-1.87614	-3.08582	-1.73366
C	-2.7023	-0.830568	-2.00405
C	-2.93759	-3.5608	-2.49744
H	-1.16853	-3.79533	-1.31002
C	-3.75752	-1.3039	-2.77279
H	-2.61288	0.232352	-1.78507
C	-3.87812	-2.67254	-3.01779
H	-3.03597	-4.63282	-2.67808
H	-4.49531	-0.601753	-3.16591
H	-4.71281	-3.05009	-3.61282
O	-0.793718	0.017955	-0.226485
C	0.074909	-2.53803	1.41915
H	0.174116	-1.65791	2.07212
C	1.19711	-3.50933	1.61763
H	1.09983	-4.45471	1.07324
C	2.43619	-3.00262	1.71512
H	2.5681	-2.05648	2.25083
C	-1.34377	-3.05907	1.51018
C	-1.656	-4.41197	1.33998
C	-2.39587	-2.15464	1.71379
C	-2.98056	-4.84731	1.33107
H	-0.860101	-5.14722	1.20708
C	-3.71929	-2.58723	1.69867
H	-2.18208	-1.09309	1.86676
C	-4.01851	-3.93382	1.49827
H	-3.2007	-5.90837	1.19256
H	-4.52365	-1.86363	1.84166
H	-5.05716	-4.2709	1.48378
C	3.3213	-3.20508	0.521179
H	4.33807	-2.80592	0.650247
H	3.40005	-4.25639	0.19852
C	3.53965	-2.10541	-1.74072
C	3.70321	-3.00462	-2.79899
C	4.32902	-0.948958	-1.71892
C	4.62324	-2.75157	-3.81581
H	3.09881	-3.91529	-2.83151
C	5.24977	-0.692568	-2.73271
H	4.22035	-0.241183	-0.891678
C	5.39839	-1.59345	-3.78715
H	4.73398	-3.46346	-4.63692
H	5.85604	0.215775	-2.69983
H	6.11762	-1.39332	-4.58419
C	-0.00245	4.39246	-2.38047
C	1.29922	5.0719	-2.80051
C	2.45267	4.07501	-2.82466
C	2.62791	3.41233	-1.46032
C	1.33962	2.73717	-0.994432
C	0.134906	3.70011	-1.0261
H	3.38945	4.57209	-3.11857
H	1.53276	5.88564	-2.09252
H	1.1715	5.54147	-3.78756
H	-0.285948	3.6466	-3.14493
H	-0.81043	5.13888	-2.34156
H	2.92505	4.17598	-0.720333
H	3.44217	2.67251	-1.51087
H	1.10233	1.91673	-1.69994
H	0.315904	4.45703	-0.240277
H	2.25506	3.30153	-3.58723
C	1.56521	0.662591	2.9196
C	1.84375	-0.02465	4.12342
C	3.11273	-0.008861	4.67192
C	4.16451	0.681073	4.04497
C	3.9129	1.34979	2.8627
C	2.62793	1.3612	2.27954
H	1.02187	-0.55854	4.60331
H	3.29808	-0.54337	5.60679
H	5.16283	0.687038	4.48475
H	4.72256	1.88493	2.3575
C	-4.51363	2.47433	-1.59953
C	-5.70687	1.84435	-1.30414
C	-5.81022	1.11638	-0.104568
C	-4.74137	1.02084	0.764225
C	-3.49851	1.63065	0.464846
C	-3.39428	2.37737	-0.744457
H	-4.41947	3.05742	-2.52072
H	-6.55959	1.92258	-1.98035
H	-6.75234	0.623904	0.148968
H	-4.8174	0.474097	1.70541
O	0.377934	0.596433	2.39124
O	-2.49738	1.49831	1.27605
Ti	-0.598505	1.72975	1.18292
C	2.46487	2.01125	0.99717
C	-2.17371	3.0474	-1.13732
N	1.36869	2.13273	0.334726
N	-1.02485	2.93723	-0.568333
H	3.40189	2.39246	0.567626
H	-2.28118	3.70029	-2.01515
Cl	-0.380059	3.64061	2.50942
IN2-[2+2] ([Ti] = Salen-TiIV-Cl)
0 2
C	1.68972	2.9548	-0.690241
C	0.10852	1.6544	-0.767887
C	0.78784	2.37323	0.434059
H	0.198952	3.07793	1.04122
H	1.33728	1.67574	1.08062
C	1.51207	1.59259	-1.39459
H	2.11472	0.793066	-0.955149
H	1.58381	1.55424	-2.49172
C	-0.668627	0.378146	-0.632182
C	-2.00504	0.349888	0.023737
C	-2.29393	1.11375	1.16173
C	-2.9932	-0.476109	-0.521579
C	-3.55522	1.05107	1.74478
H	-1.52886	1.75747	1.5976
C	-4.26197	-0.519444	0.050163
H	-2.76241	-1.07865	-1.40171
C	-4.54414	0.24214	1.18292
H	-3.77529	1.64803	2.63167
H	-5.02951	-1.15666	-0.393334
H	-5.54171	0.215901	1.62594
O	-0.201739	-0.655363	-1.08855
C	-3.02071	3.09844	-1.53043
H	-3.05565	2.56294	-2.48663
C	-1.82173	3.34461	-0.99051
H	-1.76156	3.84547	-0.01747
C	-0.530805	2.84808	-1.55715
H	-0.695341	2.52209	-2.59584
C	-4.32919	3.35347	-0.905455
C	-4.49073	4.16693	0.22711
C	-5.45958	2.69993	-1.41629
C	-5.7332	4.30054	0.838158
H	-3.63448	4.70807	0.635555
C	-6.70391	2.82913	-0.804275
H	-5.35327	2.06247	-2.29783
C	-6.84504	3.6268	0.329682
H	-5.83752	4.94012	1.71759
H	-7.56826	2.30338	-1.21597
H	-7.81956	3.7326	0.811192
C	0.679396	3.82855	-1.46168
H	1.06394	4.11772	-2.44978
H	0.42101	4.74974	-0.91751
C	3.04094	3.52109	-0.377523
C	3.15484	4.71896	0.340963
C	4.20895	2.86078	-0.770751
C	4.40437	5.2448	0.657265
H	2.25147	5.24659	0.659613
C	5.46189	3.38769	-0.456759
H	4.1483	1.91797	-1.31991
C	5.56422	4.57946	0.25665
H	4.47517	6.17919	1.21878
H	6.35992	2.85132	-0.770197
H	6.5456	4.99091	0.502828
C	1.3953	-0.523546	3.48966
C	0.30362	-0.424193	4.5525
C	-0.403465	-1.76258	4.73206
C	-0.996719	-2.2513	3.4127
C	0.063056	-2.34662	2.31587
C	0.828964	-1.01871	2.16078
H	-1.19776	-1.68283	5.48971
H	-0.43346	0.341059	4.25052
H	0.739485	-0.08292	5.50364
H	2.18261	-1.21735	3.83264
H	1.86909	0.461865	3.35678
H	-1.79135	-1.55529	3.08672
H	-1.46889	-3.23305	3.56818
H	0.811368	-3.1158	2.58358
H	0.081634	-0.276722	1.8218
H	0.317255	-2.50855	5.10893
C	-1.4225	-3.71408	-1.63522
C	-2.08801	-4.13554	-2.81347
C	-3.42704	-4.47519	-2.79092
C	-4.16943	-4.42548	-1.59655
C	-3.53533	-4.02715	-0.43584
C	-2.17435	-3.65534	-0.427844
H	-1.5028	-4.17894	-3.73343
H	-3.91396	-4.79307	-3.71643
H	-5.22393	-4.70584	-1.58726
H	-4.09432	-3.98252	0.503824
C	5.2786	-0.274087	0.427218
C	6.26885	-0.197135	-0.531718
C	5.97506	-0.605724	-1.84522
C	4.72481	-1.09111	-2.17939
C	3.70589	-1.20796	-1.20336
C	3.99408	-0.772202	0.122219
H	5.48191	0.06317	1.44764
H	7.26048	0.180023	-0.276905
H	6.7475	-0.542368	-2.61588
H	4.48954	-1.41581	-3.19408
O	-0.168846	-3.39123	-1.67458
O	2.53472	-1.65942	-1.53109
Ti	1.07791	-2.45932	-0.576819
C	-1.59513	-3.21342	0.820083
C	2.98797	-0.746638	1.1578
N	-0.41967	-2.7173	0.986619
N	1.77851	-1.18209	1.06391
H	-2.26411	-3.31988	1.68508
H	3.31959	-0.268258	2.08976
Cl	2.32321	-4.22765	0.298122
IN1 ([Ti] = Cp-TiIV-Cl)
0 2
C	3.22034	0.273277	-0.173717
C	1.32712	-0.119545	0.740563
C	2.36868	0.955392	0.942359
H	2.09104	2.00547	0.77589
H	2.84503	0.882556	1.93378
C	2.24507	-0.947366	-0.123023
H	2.67923	-1.8181	0.396277
H	1.8323	-1.29525	-1.08599
C	0.061898	-0.343009	1.13454
C	-0.80396	0.621848	1.8603
C	-1.76958	0.146133	2.75781
C	-0.752447	1.9947	1.5859
C	-2.64887	1.0299	3.37786
H	-1.85102	-0.927114	2.93563
C	-1.64123	2.87617	2.19638
H	-0.044824	2.37141	0.847804
C	-2.58906	2.39595	3.09953
H	-3.39922	0.644203	4.07152
H	-1.60586	3.93776	1.94058
H	-3.29176	3.08439	3.57442
O	-0.512922	-1.52076	0.849892
C	-0.227349	2.77474	-2.00199
H	-0.751045	2.03221	-2.61214
C	1.11954	2.52786	-1.69289
H	1.65329	3.26516	-1.08202
C	1.8037	1.38295	-2.02364
H	1.29397	0.630413	-2.63576
C	-1.03538	3.84857	-1.47475
C	-0.500743	4.94119	-0.755367
C	-2.43817	3.79008	-1.62878
C	-1.33055	5.91436	-0.213093
H	0.579144	5.03259	-0.623691
C	-3.26489	4.76128	-1.07827
H	-2.87492	2.94949	-2.17432
C	-2.71718	5.82968	-0.365436
H	-0.892643	6.75087	0.336266
H	-4.34727	4.68426	-1.20197
H	-3.36593	6.59397	0.067233
C	3.17358	1.0545	-1.51954
H	3.71772	0.457432	-2.26966
H	3.75148	1.9826	-1.37355
C	4.67031	-0.005345	0.154377
C	5.43254	0.920893	0.874762
C	5.30096	-1.16378	-0.313
C	6.78375	0.69311	1.12966
H	4.96131	1.8352	1.24541
C	6.65181	-1.39626	-0.060507
H	4.72557	-1.8983	-0.883135
C	7.39843	-0.468199	0.663855
H	7.35952	1.42677	1.69847
H	7.12361	-2.30957	-0.430165
H	8.45608	-0.650207	0.866134
Ti	-1.6549	-2.47563	-0.231914
Cl	-3.40706	-2.71552	1.33215
C	-2.86164	-2.11526	-2.24596
C	-1.5363	-1.62474	-2.42009
C	-3.4933	-1.31435	-1.27537
H	-3.32067	-2.94429	-2.77951
C	-1.36278	-0.533899	-1.54554
H	-0.794361	-2.01365	-3.11387
C	-2.56625	-0.349791	-0.824548
H	-4.49837	-1.45637	-0.88918
H	-0.444175	0.025274	-1.38399
H	-2.72907	0.374604	-0.028985
C	0.130392	-4.04387	0.290124
C	0.015177	-3.91102	-1.11311
C	-1.06509	-4.58518	0.777357
H	0.949518	-3.66742	0.89659
C	-1.23399	-4.474	-1.5006
H	0.776846	-3.51249	-1.7805
C	-1.91523	-4.85642	-0.33671
H	-1.32692	-4.72927	1.8222
H	-1.60036	-4.56972	-2.51959
H	-2.92182	-5.26441	-0.280604
TS-[4+2] ([Ti] = Cp-TiIV-Cl)
0 2
C	3.39913	0.004163	-0.658488
C	1.32808	0.479455	-0.253853
C	2.64471	1.07384	0.200855
H	2.84831	2.13051	-0.031604
H	2.79904	0.939068	1.28398
C	2.02093	-0.714679	-0.862832
H	1.89566	-1.59525	-0.212029
H	1.74612	-1.01651	-1.88573
C	0.073211	0.403001	0.433589
C	-0.206019	1.28082	1.59964
C	0.145923	2.63511	1.61344
C	-0.823005	0.709053	2.72125
C	-0.15829	3.42333	2.72022
H	0.626421	3.08488	0.744004
C	-1.10361	1.49745	3.83313
H	-1.05264	-0.361285	2.70875
C	-0.783878	2.85606	3.83025
H	0.094103	4.48574	2.71456
H	-1.5759	1.04745	4.70894
H	-1.01672	3.47409	4.70036
O	-0.760728	-0.446837	0.067647
C	0.640956	1.72708	-2.1943
H	0.211445	0.799881	-2.58465
C	2.0118	1.961	-2.44371
H	2.47331	2.81136	-1.92908
C	2.83672	0.949506	-2.86069
H	2.4098	0.155148	-3.48125
C	-0.323763	2.7399	-1.76914
C	0.021285	4.09363	-1.61143
C	-1.64128	2.3477	-1.47796
C	-0.914693	5.01456	-1.15123
H	1.02863	4.43449	-1.85903
C	-2.57408	3.26849	-1.01428
H	-1.9182	1.29728	-1.5909
C	-2.21236	4.60487	-0.842714
H	-0.630457	6.06257	-1.03501
H	-3.58899	2.94052	-0.778818
H	-2.94342	5.32806	-0.475858
C	4.0005	0.582733	-2.00047
H	4.63988	-0.181704	-2.46493
H	4.63529	1.4467	-1.74174
C	4.474	-0.776705	0.059106
C	5.37332	-0.126146	0.911252
C	4.63453	-2.149	-0.160141
C	6.40115	-0.829609	1.53618
H	5.2665	0.946764	1.09347
C	5.66038	-2.85611	0.464357
H	3.94585	-2.67624	-0.825646
C	6.54692	-2.19843	1.3156
H	7.08997	-0.305928	2.20278
H	5.76465	-3.92882	0.287536
H	7.3484	-2.75237	1.80877
Ti	-2.34916	-1.74834	-0.103956
Cl	-1.32374	-2.78645	1.85181
C	-4.69385	-1.40263	-0.326872
C	-4.07447	-0.139067	-0.492181
C	-4.44818	-1.84899	0.989303
H	-5.25256	-1.93911	-1.08989
C	-3.49626	0.219833	0.749956
H	-4.08494	0.461252	-1.40096
C	-3.71728	-0.831508	1.65588
H	-4.75775	-2.798	1.42248
H	-2.92811	1.12481	0.955219
H	-3.35066	-0.888284	2.67647
C	-0.788023	-2.98668	-1.383
C	-1.35618	-2.02682	-2.25643
C	-1.80264	-3.90052	-1.01456
H	0.233928	-3.00213	-1.01524
C	-2.72283	-2.33263	-2.40572
H	-0.839958	-1.18092	-2.70578
C	-2.99825	-3.49419	-1.63437
H	-1.68796	-4.72597	-0.317039
H	-3.44104	-1.77331	-3.00232
H	-3.9646	-3.98399	-1.53261
TS-[2+2] ([Ti] = Cp-TiIV-Cl)
0 2
C	3.49524	0.214627	-0.180312
C	1.52302	0.028341	0.46104
C	2.66771	0.910305	0.933767
H	2.57215	2.00491	0.892699
H	3.00958	0.613796	1.93879
C	2.53118	-0.991886	-0.043158
H	2.84013	-1.66819	0.771075
H	2.31436	-1.58524	-0.943007
C	0.222477	-0.167649	0.909279
C	-0.480664	0.762749	1.81428
C	-0.267187	2.14935	1.77789
C	-1.39407	0.246054	2.74994
C	-0.966201	2.99818	2.63169
H	0.420858	2.57114	1.0469
C	-2.07722	1.09699	3.61261
H	-1.56195	-0.832932	2.79161
C	-1.87297	2.47679	3.55332
H	-0.808293	4.07684	2.56611
H	-2.77741	0.677909	4.3391
H	-2.41944	3.1434	4.22395
O	-0.415322	-1.24738	0.509689
C	-0.515572	2.24156	-1.75022
H	-1.00352	1.338	-2.1297
C	0.825372	2.16103	-1.49115
H	1.3626	3.05609	-1.15528
C	1.55964	0.948612	-1.52143
H	1.05501	0.102965	-2.00046
C	-1.3931	3.38273	-1.52792
C	-0.951413	4.59498	-0.961879
C	-2.75956	3.26987	-1.84664
C	-1.83593	5.64193	-0.732291
H	0.099304	4.71979	-0.691735
C	-3.64515	4.31724	-1.61332
H	-3.12897	2.33542	-2.2778
C	-3.18844	5.5105	-1.05496
H	-1.46833	6.57185	-0.292247
H	-4.70107	4.19982	-1.86685
H	-3.88152	6.33345	-0.868521
C	3.07019	0.915723	-1.48908
H	3.47774	0.368392	-2.35456
H	3.49141	1.9333	-1.51886
C	4.97717	0.034287	-0.033735
C	5.76177	1.02597	0.564918
C	5.60944	-1.11031	-0.531609
C	7.14412	0.878511	0.664171
H	5.2822	1.92427	0.962966
C	6.99143	-1.26143	-0.433946
H	5.00976	-1.89634	-0.998607
C	7.76353	-0.26639	0.164454
H	7.74125	1.66095	1.13799
H	7.46833	-2.16329	-0.824482
H	8.84625	-0.384809	0.244633
Ti	-1.7774	-2.32505	-0.145372
Cl	-2.32412	-3.27226	1.95639
C	-1.32771	-3.39913	-2.23108
C	-1.87955	-4.37393	-1.36359
C	-0.0872	-2.99163	-1.69819
H	-1.77426	-3.02743	-3.15009
C	-0.949188	-4.59536	-0.32055
H	-2.83702	-4.8777	-1.48066
C	0.148624	-3.7392	-0.51937
H	0.559162	-2.22193	-2.11369
H	-1.08898	-5.26496	0.522589
H	0.989597	-3.61609	0.158389
C	-3.56969	-0.876419	0.522148
C	-4.15004	-1.98527	-0.154092
C	-2.78837	-0.161534	-0.397338
H	-3.68439	-0.643524	1.57654
C	-3.72066	-1.94952	-1.48793
H	-4.78537	-2.74231	0.299507
C	-2.83138	-0.847442	-1.63477
H	-2.20077	0.726314	-0.174051
H	-3.99996	-2.65659	-2.2651
H	-2.32073	-0.554152	-2.55077
IN2-[4+2] ([Ti] = Cp-TiIV-Cl)
0 2
C	3.30993	-0.18815	-0.871135
C	1.24564	0.62564	-0.649087
C	2.65269	0.989871	-0.081936
H	3.03769	2.0084	-0.229041
H	2.69021	0.771167	0.994473
C	1.86282	-0.769487	-0.986991
H	1.6586	-1.47253	-0.16533
H	1.54509	-1.24817	-1.92241
C	0.094676	0.452564	0.321799
C	0.089459	1.09422	1.65872
C	0.515546	2.41749	1.83532
C	-0.36783	0.350768	2.75492
C	0.447386	3.00443	3.09444
H	0.867378	2.99866	0.981881
C	-0.40338	0.93669	4.01726
H	-0.668736	-0.691011	2.60174
C	-0.008409	2.2636	4.18621
H	0.753924	4.04404	3.22531
H	-0.745699	0.352567	4.87391
H	-0.05068	2.72377	5.176
O	-0.811521	-0.290173	-0.026718
C	0.765522	1.46745	-1.94009
H	0.156062	0.762792	-2.52688
C	2.08465	1.72088	-2.60465
H	2.69027	2.51064	-2.14935
C	2.75121	0.651478	-3.06508
H	2.17287	-0.160901	-3.518
C	-0.083152	2.66837	-1.57553
C	0.461076	3.94606	-1.40153
C	-1.45597	2.4991	-1.3506
C	-0.333969	5.0123	-0.981409
H	1.52081	4.12377	-1.59227
C	-2.25161	3.55986	-0.925653
H	-1.90404	1.51309	-1.49265
C	-1.69099	4.82141	-0.73124
H	0.11318	6.00012	-0.850043
H	-3.31681	3.39917	-0.744082
H	-2.31217	5.65447	-0.396057
C	3.945	0.22612	-2.26415
H	4.48554	-0.631796	-2.6899
H	4.66966	1.03695	-2.08493
C	4.31473	-1.01328	-0.103208
C	5.30402	-0.386829	0.663131
C	4.31468	-2.40946	-0.183164
C	6.26528	-1.13612	1.33838
H	5.31937	0.70416	0.737596
C	5.27438	-3.16242	0.491484
H	3.55022	-2.91844	-0.776184
C	6.25288	-2.52794	1.25486
H	7.02656	-0.630319	1.93657
H	5.2538	-4.2523	0.423525
H	7.00253	-3.11721	1.78713
Ti	-2.59574	-1.49384	-0.105678
Cl	-1.33513	-2.81084	1.52138
C	-3.36573	-1.7731	-2.35996
C	-3.5892	-3.00722	-1.69105
C	-1.97714	-1.54222	-2.39761
H	-4.13237	-1.11589	-2.76578
C	-2.33793	-3.5387	-1.32825
H	-4.55708	-3.46261	-1.48982
C	-1.33938	-2.62735	-1.74409
H	-1.48801	-0.673303	-2.83371
H	-2.16641	-4.44874	-0.759439
H	-0.275046	-2.7304	-1.54894
C	-3.54788	-0.624367	1.91961
C	-4.48049	-1.5027	1.31032
C	-3.36646	0.485517	1.07277
H	-3.03281	-0.806523	2.85826
C	-4.8813	-0.916076	0.089436
H	-4.81947	-2.45374	1.7162
C	-4.17064	0.299864	-0.075813
H	-2.68694	1.31786	1.24901
H	-5.60635	-1.32798	-0.608573
H	-4.25616	0.980777	-0.92156
IN2-[2+2] ([Ti] = Cp-TiIV-Cl)
0 2
C	3.56084	0.00383	-0.234339
C	1.57246	0.111749	0.224978
C	2.80146	0.80892	0.852184
H	2.86623	1.90672	0.818425
H	3.01551	0.451732	1.8693
C	2.49988	-1.10393	-0.014395
H	2.67712	-1.68576	0.901304
H	2.25326	-1.77298	-0.852154
C	0.230633	-0.113226	0.859952
C	-0.271258	0.717255	1.97762
C	0.09282	2.06453	2.11633
C	-1.17084	0.139417	2.88625
C	-0.456432	2.83247	3.13763
H	0.774448	2.52565	1.40253
C	-1.69405	0.907345	3.92167
H	-1.441	-0.916659	2.77483
C	-1.34565	2.25285	4.04344
H	-0.191714	3.88777	3.22605
H	-2.38343	0.451599	4.63525
H	-1.76941	2.85564	4.84987
O	-0.446017	-1.0216	0.394848
C	-0.432895	2.24408	-1.5509
H	-1.0118	1.35705	-1.83459
C	0.861392	2.06948	-1.25494
H	1.47312	2.92533	-0.946167
C	1.51545	0.722791	-1.21249
H	0.945527	0.031595	-1.85139
C	-1.20249	3.49798	-1.48034
C	-0.601268	4.75232	-1.2886
C	-2.60008	3.44129	-1.58432
C	-1.37338	5.9051	-1.19432
H	0.486023	4.83283	-1.22318
C	-3.3748	4.59517	-1.4867
H	-3.08841	2.47456	-1.7317
C	-2.76435	5.83172	-1.29019
H	-0.886339	6.8719	-1.0488
H	-4.46178	4.52501	-1.56425
H	-3.36848	6.73836	-1.21532
C	3.03714	0.670517	-1.52652
H	3.26833	0.071118	-2.41849
H	3.47398	1.67067	-1.66938
C	5.03075	-0.265269	-0.152158
C	5.91017	0.720201	0.3096
C	5.55554	-1.49286	-0.569455
C	7.28304	0.485541	0.351767
H	5.51395	1.68246	0.644812
C	6.92835	-1.7303	-0.528684
H	4.8802	-2.27453	-0.927067
C	7.79628	-0.741143	-0.068303
H	7.9563	1.2637	0.718258
H	7.32213	-2.69536	-0.855146
H	8.87176	-0.927436	-0.032856
Ti	-2.11877	-2.23635	-0.252448
Cl	-2.03132	-3.15187	2.00313
C	-1.78521	-3.07062	-2.47116
C	-2.38636	-4.11887	-1.72192
C	-0.522334	-2.80103	-1.91084
H	-2.22646	-2.55827	-3.32377
C	-1.48282	-4.50515	-0.714203
H	-3.37134	-4.54897	-1.89458
C	-0.34038	-3.67822	-0.809652
H	0.174962	-2.03663	-2.24772
H	-1.66365	-5.24738	0.058493
H	0.504753	-3.68905	-0.124776
C	-3.786	-0.87108	0.808744
C	-4.43103	-1.87342	0.039359
C	-3.09478	-0.015834	-0.070215
H	-3.78893	-0.808135	1.89316
C	-4.13861	-1.6217	-1.31882
H	-5.03164	-2.69038	0.433955
C	-3.28721	-0.488725	-1.38954
H	-2.48517	0.83691	0.225393
H	-4.49851	-2.20075	-2.16619
H	-2.87986	-0.053097	-2.30129
IN1 ([Ti] = H)
0 2
C	-2.54235	-0.116148	-0.341185
C	-1.06812	1.41581	-0.400704
C	-1.47722	0.425503	0.664055
H	-0.733998	-0.293804	1.03764
H	-1.94892	0.920566	1.52872
C	-2.31644	1.16244	-1.20699
H	-3.09739	1.92185	-1.03786
H	-2.19384	1.02944	-2.29365
C	-0.007848	2.18908	-0.658191
C	1.23873	2.26538	0.143236
C	1.88699	3.49861	0.314074
C	1.831	1.11737	0.685766
C	3.0912	3.57698	1.01074
H	1.43405	4.40722	-0.090959
C	3.04025	1.19318	1.37076
H	1.35742	0.149774	0.530571
C	3.67366	2.42472	1.53761
H	3.57797	4.54602	1.14233
H	3.49766	0.277359	1.75358
H	4.62423	2.48528	2.07196
O	-0.07176	3.01702	-1.74559
H	0.825006	3.22699	-2.02531
C	1.74968	-1.61204	-1.44608
H	1.87858	-1.07599	-2.39217
C	0.432092	-1.82875	-1.0066
H	0.27632	-2.37544	-0.068945
C	-0.683007	-1.32974	-1.63025
H	-0.54966	-0.763626	-2.55877
C	2.95308	-1.90195	-0.705954
C	2.95414	-2.55806	0.546879
C	4.19705	-1.45833	-1.20854
C	4.13376	-2.74613	1.25601
H	2.01767	-2.92208	0.973466
C	5.37407	-1.6465	-0.49568
H	4.22344	-0.943029	-2.17201
C	5.35138	-2.28951	0.743846
H	4.10573	-3.25522	2.22218
H	6.31932	-1.28515	-0.906728
H	6.27556	-2.43677	1.30642
C	-2.06125	-1.4104	-1.05731
H	-2.79195	-1.63715	-1.8523
H	-2.11611	-2.23535	-0.327651
C	-3.93541	-0.352378	0.193738
C	-4.12961	-0.899978	1.46668
C	-5.06015	-0.085623	-0.594523
C	-5.41179	-1.16767	1.94302
H	-3.26318	-1.11825	2.09703
C	-6.34436	-0.35193	-0.122524
H	-4.92915	0.340258	-1.59301
C	-6.52481	-0.893376	1.14946
H	-5.54246	-1.59097	2.94161
H	-7.21	-0.132346	-0.751694
H	-7.53052	-1.09916	1.52226
TS-[4+2] ([Ti] = H)
0 2
C	2.28801	-0.697066	-0.015015
C	0.238747	-0.24807	0.621253
C	1.02401	-0.065863	-0.683189
H	0.649324	-0.55825	-1.59225
H	1.16864	1.00086	-0.913266
C	1.5443	-0.567559	1.35578
H	1.88245	0.305161	1.93356
H	1.55761	-1.43697	2.02753
C	-0.682399	0.677328	1.16354
C	-1.58613	1.5311	0.425372
C	-1.83963	1.33426	-0.950372
C	-2.27318	2.58447	1.0713
C	-2.75295	2.12768	-1.62862
H	-1.349	0.517794	-1.47728
C	-3.18602	3.37643	0.384218
H	-2.06864	2.81859	2.11985
C	-3.43808	3.1516	-0.969002
H	-2.94429	1.93626	-2.68671
H	-3.699	4.18513	0.909694
H	-4.15917	3.77024	-1.50673
O	-0.728915	0.682584	2.52171
H	-1.55036	1.09058	2.81414
C	-0.791429	-2.07885	0.5263
H	-0.670029	-2.2734	1.59821
C	0.172598	-2.69269	-0.337716
H	0.080392	-2.4636	-1.40576
C	1.42171	-2.99568	0.12018
H	1.52302	-3.29812	1.16802
C	-2.18112	-1.80291	0.11458
C	-2.63632	-1.99583	-1.19939
C	-3.07956	-1.26284	1.0487
C	-3.92546	-1.62506	-1.5712
H	-1.97703	-2.44404	-1.94525
C	-4.36686	-0.887435	0.678042
H	-2.74585	-1.12286	2.08002
C	-4.7927	-1.05658	-0.638576
H	-4.25651	-1.78083	-2.60055
H	-5.04201	-0.45505	1.41983
H	-5.80013	-0.756736	-0.934364
C	2.55473	-2.19824	-0.445873
H	3.53565	-2.51364	-0.059685
H	2.60093	-2.22803	-1.54783
C	3.57046	0.085843	-0.168874
C	3.90698	0.669509	-1.39548
C	4.48214	0.187185	0.887926
C	5.11533	1.3444	-1.56009
H	3.21109	0.597666	-2.23583
C	5.69114	0.861914	0.728198
H	4.24205	-0.268405	1.8524
C	6.0118	1.44456	-0.497171
H	5.35706	1.79699	-2.52453
H	6.38683	0.93436	1.56736
H	6.95755	1.97599	-0.623142
TS-[2+2] ([Ti] = H)
0 2
C	-2.72335	0.057658	-0.289989
C	-0.989157	1.19391	-0.135956
C	-1.63593	0.195296	0.810944
H	-1.08381	-0.709162	1.10685
H	-2.03631	0.693824	1.70916
C	-2.35356	1.50084	-0.728096
H	-2.88653	2.25638	-0.128028
H	-2.42634	1.7616	-1.79417
C	0.151479	1.98133	-0.117557
C	1.37531	1.68729	0.613582
C	1.37974	0.878875	1.77049
C	2.61713	2.18362	0.159663
C	2.56858	0.559801	2.41336
H	0.439814	0.506079	2.17448
C	3.80188	1.86386	0.811333
H	2.67093	2.77336	-0.758971
C	3.78918	1.04411	1.93899
H	2.54386	-0.077047	3.30041
H	4.74991	2.23694	0.418248
H	4.72223	0.776089	2.43746
O	0.178081	2.96172	-1.06451
H	0.86914	3.59498	-0.848143
C	1.74427	-0.668702	-1.52698
H	1.85067	0.156085	-2.24101
C	0.475496	-1.05729	-1.20469
H	0.331118	-1.89669	-0.514496
C	-0.684858	-0.333458	-1.59605
H	-0.55608	0.363298	-2.43078
C	2.99136	-1.18158	-0.971777
C	3.0377	-2.09365	0.09953
C	4.21502	-0.706178	-1.47758
C	4.25131	-2.50784	0.635604
H	2.10911	-2.4675	0.534935
C	5.42993	-1.11851	-0.940199
H	4.20295	0.008873	-2.3045
C	5.45514	-2.0206	0.123111
H	4.25964	-3.21207	1.47088
H	6.36483	-0.730837	-1.35167
H	6.40689	-2.34419	0.550128
C	-2.08175	-0.86034	-1.35461
H	-2.68789	-0.848121	-2.27432
H	-2.06216	-1.89872	-0.98667
C	-4.13392	-0.30159	0.070965
C	-4.39486	-1.2537	1.06286
C	-5.21507	0.273818	-0.605187
C	-5.70273	-1.62148	1.37285
H	-3.56073	-1.71103	1.60208
C	-6.52466	-0.091968	-0.298348
H	-5.02784	1.02142	-1.38059
C	-6.77269	-1.04125	0.69224
H	-5.88825	-2.36396	2.15239
H	-7.35715	0.369539	-0.8344
H	-7.79846	-1.32646	0.935704
IN2-[4+2] ([Ti] = H)
0 2
C	2.23035	-0.776749	-0.012733
C	0.092007	-0.505233	0.59543
C	0.949906	-0.174428	-0.671387
H	0.632764	-0.568306	-1.64718
H	1.06094	0.914812	-0.766743
C	1.462	-0.636447	1.34081
H	1.70852	0.322782	1.8161
H	1.56029	-1.42061	2.10259
C	-0.761037	0.580139	1.16579
C	-1.52319	1.55632	0.466896
C	-1.74788	1.47696	-0.935129
C	-2.13406	2.64146	1.15578
C	-2.54488	2.40309	-1.58631
H	-1.3236	0.649812	-1.50172
C	-2.93015	3.56291	0.490378
H	-1.95168	2.79539	2.22352
C	-3.14855	3.45349	-0.884922
H	-2.71112	2.30029	-2.66107
H	-3.37898	4.38661	1.05051
H	-3.77784	4.17806	-1.40496
O	-0.806239	0.512182	2.52064
H	-1.53295	1.0524	2.84814
C	-0.733175	-1.90953	0.5232
H	-0.735972	-2.28071	1.56083
C	0.175521	-2.72668	-0.339252
H	0.13216	-2.49815	-1.40903
C	1.38479	-3.03496	0.154277
H	1.46034	-3.25857	1.22384
C	-2.16198	-1.7228	0.063675
C	-2.54989	-1.87156	-1.27163
C	-3.13452	-1.32885	0.991658
C	-3.85907	-1.60576	-1.67245
H	-1.82638	-2.19609	-2.02166
C	-4.44138	-1.05928	0.596956
H	-2.85072	-1.21841	2.04138
C	-4.80779	-1.18979	-0.742124
H	-4.13716	-1.72428	-2.72215
H	-5.179	-0.744181	1.33834
H	-5.83121	-0.974993	-1.05674
C	2.53959	-2.27638	-0.426995
H	3.51847	-2.57456	-0.022919
H	2.59238	-2.32536	-1.52709
C	3.4944	0.035749	-0.164579
C	3.82405	0.617174	-1.39394
C	4.39192	0.173826	0.899836
C	5.01445	1.32404	-1.55463
H	3.13603	0.519371	-2.23819
C	5.58332	0.880098	0.743639
H	4.15363	-0.276763	1.86721
C	5.89858	1.45868	-0.485061
H	5.25169	1.77504	-2.52092
H	6.26909	0.980957	1.588
H	6.83032	2.01491	-0.608281
IN2-[2+2] ([Ti] = H)
0 2
C	-2.7122	-0.035147	-0.279135
C	-0.890884	0.88192	-0.532547
C	-1.57591	0.283013	0.725569
H	-1.096	-0.564297	1.23855
H	-1.86154	1.05421	1.45471
C	-2.31655	1.28103	-0.987024
H	-2.68488	2.17333	-0.461103
H	-2.49935	1.37257	-2.06829
C	0.18524	1.90563	-0.545368
C	1.35676	1.94852	0.259952
C	1.5499	1.06518	1.36023
C	2.41484	2.86239	-0.014423
C	2.70652	1.10009	2.11814
H	0.781362	0.333679	1.60064
C	3.56781	2.8915	0.758595
H	2.36142	3.55143	-0.862768
C	3.7292	2.0134	1.83215
H	2.82251	0.396097	2.94493
H	4.35842	3.60421	0.512047
H	4.6407	2.03163	2.43202
O	0.011191	2.77681	-1.56888
H	0.672865	3.47355	-1.52683
C	1.79237	-0.897417	-1.35081
H	1.94003	-0.074411	-2.06061
C	0.543436	-1.19163	-0.971513
H	0.386001	-1.96565	-0.210377
C	-0.653962	-0.40452	-1.40933
H	-0.519887	-0.080234	-2.45292
C	3.01836	-1.49655	-0.795627
C	3.07679	-2.82981	-0.364997
C	4.15819	-0.693783	-0.643883
C	4.23613	-3.33929	0.21447
H	2.20762	-3.47768	-0.502208
C	5.31551	-1.20122	-0.05964
H	4.1193	0.352599	-0.958714
C	5.35909	-2.52653	0.372099
H	4.26631	-4.38201	0.539055
H	6.18783	-0.555331	0.063106
H	6.26797	-2.92778	0.825918
C	-2.03434	-1.08103	-1.19083
H	-2.59633	-1.2258	-2.12487
H	-1.95252	-2.05932	-0.692196
C	-4.11149	-0.32683	0.164252
C	-4.34889	-1.17524	1.25218
C	-5.20792	0.21238	-0.51626
C	-5.64922	-1.47849	1.6495
H	-3.50179	-1.60041	1.79733
C	-6.51067	-0.090111	-0.122124
H	-5.03812	0.881112	-1.36402
C	-6.73541	-0.936772	0.96211
H	-5.81656	-2.13964	2.50287
H	-7.35564	0.341418	-0.66359
H	-7.75543	-1.17176	1.27385
